# Supplementary material for: ENOX2 (tNOX)–Associated Stemness in Oral Cancer Cells and Its Clinical Correlation in Head and Neck Tumors
Source: Antioxidants (Basel). 2026 Jan 13;15(1):98. doi: 10.3390/antiox15010098 (PMC12837915; doi:10.3390/antiox15010098)
Supplement: Supplementary file 1 [file antioxidants-15-00098-s001.zip]

Archive with 2 entries (2 files):
- antioxidants-3920581-Supplementary figure WB-1.6.2026.pdf
- antioxidants-3920581-Supplementary-Table.pdf
